# Supplementary material for: Scalable production of tissue-like vascularized liver organoids from human PSCs
Source: Exp Mol Med. 2023 Sep 1;55(9):2005–24. doi: 10.1038/s12276-023-01074-1 (PMC10545717; doi:10.1038/s12276-023-01074-1)
Supplement: Supplementary file 2 — Supplementary Information Table 1 dataset [file 12276_2023_1074_MOESM2_ESM.xlsx]

## Sheet: Proteomics_gmt_format
Liver	Organoid	Common
na	na	na
ADH4	ECHDC2	HBB
IGHG1	UCHL1	HBA1
ADH1A	LXN	ALB
APOH	FBXO2	SOD1
GLYAT	FKBP4	ADH1B;HEL-S-117
IGKC	SPON1	PEBP1
ALDH1L1	LYST	AHNAK
DEFA3;DEFA1	KRT79	CPS1
ADH6	P4HA1	ACTG1
EHHADH	SEC24D	GAPDH
LYZ	MAP4	PPIA
IGLC6	ACTR1B	TMSB4X
HAO1	LUC7L2	ALDOB
CA1	ANK3	CAT
AKR1C4	METAP2	HSPE1;HSPE1-MOB4
IGHA1	CLPP	MT2A;MT1X;MT1G;MT1M
UGT2B7	HTRA3	ALDH1A1
CFB	ENG	HBD
PLG	C10orf54	CES1
DPYS	PKIG	TF
A2M	MSRB3	TPM4
HPX	ME2	GSTA2
RDH16	CDH17	FABP1
AKR1C3	HNRNPK	VIM
SLC27A5	PPP1R11	RPLP2
IGHG2	TCEAL3;TCEAL6;TCEAL5	HINT1
IGHG3	M6PR	TPM3
AHSG	SLC3A2	CALD1
CYP2C9	ASRGL1	PFN1
UPB1	PPM1A;PPM1B	DBI
ADIRF	LTBP1	CA2
PHYH	NID2	HSPB1
NDUFB9	METAP1	EEF1A1;EEF1A1P5
UGT2B17	SAA2	GLUD1;GLUD2
GLDC	IDH3B	HNRNPA2B1
KNG1	CRABP2	KRT8
LTF	HSPA2	ADH1C
CYP3A4;CYP3A7	PLP2	ALDH2
FMO5	TOR1AIP1	EPHX1
CP	CLIC6	ENO1
CTSG	AEBP1	ACAT1
PON1	CTGF	SCP2
PKLR	FAM129A	AKR1C1
GPT	GPALPP1	CFL1
CYP2A6;CYP2A13	CBX1	LMNA
GNG12	SPINK1	PTMS
RNASE2	NAA10;NAA11	TPI1
TPSAB1;TPSB2	PTGDS	RRBP1
CYP2C8	SEC23IP	DDT;DDTL
ACOX2	TSC22D3	LASP1
NDUFA4	IMUP	ACAA2
FBP2	EIF4A3	P4HB
APOC1	SARG	HIST1H1C
ECHDC2	HSPB8	HNRNPK
AIF1	CTPS1	HMGB1;HMGB1P1
BAAT	IGF2BP1	PRDX1
AKR1C2	RBMS3	PRDX6
COX6C	NUBP1	HMGCS2
UGT2B15	CDKN1C	CFH
MZB1	RBM12	MDH2
SDPR	SFTPD	SELENBP1
SOD3	FBLN2	PARK7
PAH	PSMD13	CALR
HSD17B13	FMOD	HIST1H2BN;HIST1H2BL;HIST1H2BM;HIST1H2BH;HIST2H2BF;HIST1H2BC;HIST1H2BD;H2BFS;HIST1H2BK;HIST1H2BA
REEP6	VCAN	HSPA5
KHK	NUBP2	PDIA3
EHD3	SCFD1	HSPD1
AZU1	TUBB2B	MPST
CYP4F2	MUC13	HIST1H2AJ;HIST1H2AH;H2AFJ;HIST2H2AC;HIST2H2AA3;HIST1H2AD;HIST1H2AG;HIST1H2AA;H2AFX
MT1H;MT1HL1	BCAM	DCXR
LGALS4	TJAP1	GRHPR
SERPINA3	CAPS	PGK1
CYP4A11	PEX19	CTSD
ACSM2A	PRKAA1;PRKAA2	PPIB
CORO1A	NHLRC2	HP
PTRHD1	RCN2	PDLIM1
UGT2B10;UGT2B28	SS18	AGXT
IGHM	APP	SORD
PPBP	MYH10	C11orf54
STBD1	TTLL12	TST
A1CF	LIN28B	HRSP12
DHRS1	TMED4	HDGF
IGLL5;IGLC1	TIPRL	BHMT
UROC1	MVD	ATP5B
MT1F	ECE1	FASN
MGMT	PPM1F	ATP5J
ENTPD5	FLNC	PSAP
HRG	SDF2	ST13;ST13P5;ST13P4
APCS	RBM4;RBM4B	PNPO
IGKV2-40;IGKV A18;IGKV2D-26;IGKV2D-30;IGKV2D-29;IGKV2D-28	FAM50A;FAM50B	PCK2
CBS	GALNS	HSP90B1
RAPH1	U2AF2	UGP2
APOB	FSTL1	CBR1
TIMM8B	OXCT1	CYB5A
RSL1D1	CHTF8	AKR1A1
PALMD	GOLT1B	LGALS1
RNASE3	CILP	RPS25
RARRES2	ATP2B4;ATP2B1;ATP2B3;ATP2B2	TUBA1B
IL16	DFNA5	ASS1
CTSS	CRTAP	RPL4
PON3	TNPO1	PTMA
IGHV3OR16-9	PLOD1	HNRNPD
AOC3	POLR2E	ETFA
GCDH	OAT	FGA
PCK2	TRAFD1	ALDOA
ENO3	COA7	RPL7A
EPB41	CHMP1A	ARG1
OCLN	PDE12	RPL13
SLC27A2	COLGALT1	SOD2
DMD	PREP	MIF
AADAC	PGP	RPS13
MRPS34	PLBD2	KRT18
HBG1;HBG2	INS;INS-IGF2	AK2
AZGP1	FAM168B	ECHS1
PCYT2	SGTA	RPL27
F12	GOLGA2	HSPA8
HSD17B2	EPCAM	ATP5A1
HSD17B11	SH3BP1	TMSB10
ACSS3	SCGN	APOA1
ACSS2	SMOC2	FBP1
LRG1	ZNF185	HINT2
CYP2D6;CYP2D7	SLPI	RPL12
TNS2	ITLN1	TUBB4B
LYRM5	LAMB1	LDHA
AGT	MYL4	MTHFD1
AKAP1	PNMT	RPS19
C6	HMGA2	BLVRB
NDUFA5	LOX	IDH1
PYURF	AFP	CTSB
NAPA	IGF2BP3	A1BG
ASPDH	SPRR1B;SPRR1A	HNRNPC;HNRNPCL4;HNRNPCL1;HNRNPCL3;HNRNPCL2
DKC1	IGF2BP2	CARHSP1
MIA3	CYR61	RPL23A
XDH	MRC2	FTCD
IGKV3OR2-268;IGKV3-7;IGKV3D-7	PTK7	MAP4
SPR	ADA	ALDH4A1
MSRA	MFI2	RPL6
VTI1B	SPRR3	NPM1
SDHC	GDF15	PGM1
CFHR2	PLOD3	ANXA6
IFI30	UBQLN2	CSRP1
SNTB1	GPX7	HAGH
CYP2E1	LEPRE1	HSD17B4
HDDC3	LRP8	TPM1
ALDH8A1	PYCR1	C3
CD163	CPXM1	CAST
HSD17B6	FAM101B	MANF
HAL	SERPINE1	GOT1
LSS	IVL	RPS20
BID	COL5A2	SERPINA1
FN3K	VIL1	RPS17
TTC36	COL6A2	PDLIM5
GSTT1	MAGED2	ACAA1
KRT4	DLK1	RPL29
GSTA1	PKIB	RPL8
CYP1A2	IMPDH1	HSP90AB1
PSMF1	CDC42EP5	GOT2
UGT1A1	SMNDC1	ACTN4
BHMT2	CRABP1	PYGL
ADCK3	CES4A	ACO2
NDUFV3	MME	PRDX5
LDHD	SFRP1	ALDH6A1
SLC2A2	FKBP14	PCBP1
MLIP	KRT6C;KRT6A;KRT6B;KRT76	COX5B
SCLY	UBQLN4	ABAT
WDR44	SBSPON	GATM
DECR2	MYH14	TIMM13
USMG5	SPRR2F;SPRR2E	SFPQ
UGT1A9;UGT1A8;UGT1A7;UGT1A6;UGT1A10	TSC22D2	RPS11
COA3	PRKAR2B	PDIA4
EPHA2	MEST	ANXA2;ANXA2P2
NDUFB1	NPLOC4	SHMT1
METTL7B	NUP43	CRIP2
TXNRD2	CHMP2B	ACSL1
PRTN3	PODXL	HPD
C4BPA	PARD6B	RPL14
PPP6R2	CILP2	ERP29
GYS2	NPM3	DECR1
ACAD11	ISCA2	LAP3
MKKS	PLOD2	S100A9
PCK1	FAM96B	MSN
PEX11G	STAM	EEF2
ACSM3	SYAP1	FTL
EFHD2	SUMO1	GSTO1
DHTKD1	TCEAL1	BASP1
ELANE	SYNCRIP	PRKCSH
LUC7L2	ARID3A	DAK;TKFC
OGFR	ZNF185	SLC9A3R1
GLYATL1	C1orf122	YWHAZ
AMDHD1	EPS15L1	RPL31
PRKCDBP	THBS1	RPL23
AFM	PPIC	RPS28
EIF2B4	IRGQ	HSP90AA1
KANK2	SH3D19	AK4
CPT1A	DKK3	HNRNPA1;HNRNPA1L2
MBL2	SPP2	APOA2
TPM3	CEBPD	GLO1
SLC30A1	ZPR1	ALDH7A1
AADAT	EFEMP2	FGB
RCSD1	NEU1	OTC
MAPK3	LSM12	AK3
OPLAH	RBFOX2	LRRC59
CAMP	IRS2	RPL24
AGXT2	VPS37C	IDH2
PSMD11	GPS1	HSPA1B;HSPA1A
EBP	ADAMTS2	ATP5I
SOWAHC	ITIH3	ZYX
PPP1R12B;sm-M20	PIH1D1	TBCA
CTAGE6;CTAGE15;CTAGE5;MIA2	HMOX2	CRYZ
SLC38A3	STRN3	SULT2A1
LSR	STRN4	AOX1
MT-ATP8	IKBIP	LPP
ACACB	MORF4L2	RPS18
CLUH	GLS	PRDX3
PLEKHA6	DCTN6	FLNB
F9	URI1	SERBP1
TPM1	FAM103A1	RPS27A;UBB;UBC;UBA52
C7orf55	PSPH	VCP
IGHV3-23;IGHV3-66;IGHV3-74;IGHV3OR16-13	MYL6B	ESD
VPS51	F5	MDH1
KLKB1	PXDN	ACY1;ABHD14A-ACY1
MPO	COL12A1	HSPA9
PHLDB2	STAM2	TTR
ASPN	ZFP36L1	HNRNPU
SLC12A2	ERC1	RPL18
EXOC3L4	LOXL2	HNRNPA3
LIMD1	NCSTN	KHSRP
LCN2	LOXL3	FH
IGHV1-3;IGHV1-69-2	CDH11	SRSF3
RBP5	MFAP2	PRELP
SLC25A15	ANGPTL1;ANGPTL2	PC
DMTN	NME4	C21orf33
MRPS14	PIP4K2A	ANXA4
SDSL	TPBG	ETFB
MRPL47	NEXN	ANXA5
PYCARD	MRPS22	TNS1
DNAJB12	CARM1	AK1
UGT1A3	ADAMTS1	RPS3A
RANBP2	ADAMTSL4	RPL17;RPL17-C18orf32
CC2D1A	FOXO1	FGG
LEMD3	SMIM1	UFM1
HLA-DRA;HLA-DQA1;HLA-DQA2	ACSL3	CYCS
GMFG	TUBA1C;TUBA1B	HADHB
GDA	NUP54	PRDX2
ACAT1	HEXA	FTH1
CYP4F3	SMPX	RPL36
UAP1	DYNC1I2	GANAB
ZADH2	RWDD4	ACTB
HMGN3;HMGN2	LSM5	PTGR1
PLIN1	POSTN	TMPO
RNASE6	DCTPP1	ARHGDIA
CYP2C19	CSTF2T	RPL21
ANKRD11	UBE2Z	SORBS2
DAO	IFT27	MARCKS
ACSM5	DCTN5	RPS14
CYP2B6	KRT20	APOC3
PRPF6	DCAF7	PBLD
CLMN	CUX1	ARHGDIB
HEPACAM	BCL9L	HIST1H4A
SLC20A2	MUC1	AIFM1
RPS15A	UBAP1	RPS4X
RNF40	SHROOM2	RPS6
LIME1	PLXDC2	PSME1
CAMSAP3	OTUD6B	NUCB1
CHDH	KLC2	ACADSB
GGACT	NTMT1	UGDH
HBS1L	SLC25A24	ACO1
UGT1A6	PVRL2	GLRX
PFDN1	TXLNG	FMO3
GYG2	RAB34	COX5A
SLC38A4	SRPX	RPL32
GFRA1	UBAP2	FKBP2
MTA2	SYNM	GPI
SNX17	GOLGA5	RBMX
ABLIM1	ACTBL2	TKT
UBTF	FABP6	ATP5O
PGAM5	HIGD1A	RANBP1
TXN2	PRPSAP2	AIMP1
DNAJB4	DMBT1	UBE2L3
TRPV1;SHPK	IFI35	CTTN
GSPT2	SORT1	CNPY2
HLA-DRB1	HTATSF1	TXN
THY1	ABHD11	ACTC1;ACTA1;ACTA2;ACTG2
KRT10	HSP90AB4P	RPS21
GK;GK3P	LAMC2	ASL
IGHV1-18	PLA2G4A	HADHA
HSF1		PPA1
BZW1		HSD17B10
ADD3		METTL7A
HS1BP3		SULT1A1
RNF5		RPL35
LSM14A		SRSF1
PFDN5		LUM
		PGAM1;PGAM2;PGAM4
		RPS12
		FAH
		HNRNPAB
		SUMO3;SUMO4;SUMO2
		COX6B1
		TIMM8A
		RPL7
		ACADVL
		STIP1
		BDH1
		NUCKS1
		NPC2
		ACOT2
		UBA1
		NME1-NME2;NME2;NME1;NME2P1
		TLN1
		FLNA
		RPS10;RPS10-NUDT3
		UQCRB
		RPL35A
		NIT2
		AKR7A3
		MAT1A
		RPL10
		ECH1
		CALM2;CALM3;CALM1
		GDI2
		VDAC1
		MATR3
		RAN
		RAD23B
		YWHAE
		TXNDC5
		PABPC1;PABPC3
		ORM1
		PDAP1
		MTDH
		PDIA6
		RPS24
		CNDP2
		CLTC
		RPL18A
		PTBP1
		NCL
		MTTP
		ALDH9A1
		SUCLG1
		RPL28
		EIF4B
		DLD
		SHMT2
		FKBP3
		ATP5H
		RPL34
		GAA
		SUB1
		FAU
		GC
		HIST1H1B
		AKR1B10
		DKFZp686J1372
		SYNE1
		HMGCL
		GPD1
		WIBG
		RPSA
		SRSF2;SRSF8
		NSFL1C
		RPS8
		YBX1
		EDF1
		RPL38
		SNRPD2
		AHCY
		ABHD14B
		B2M
		RPL30
		PPIF
		TNKS1BP1
		HSPA6;HSPA7
		RPS9
		CMBL
		ALDH3A2
		CALD1
		NDUFA8
		PHGDH
		AGL
		RPS15
		UGT1A4;UGT1A5
		ACSM2B
		HNRNPL
		COX17
		CNBP
		TAGLN2
		C4B;C4A
		QDPR
		SUCLG2
		NADK2
		PKM
		TUFM
		FUBP1
		DDX17
		PGRMC1
		H1F0
		SPTBN1
		VAPB
		NIPSNAP1
		RCN1
		RPL26;RPL26L1
		HADH
		HEBP1
		MRPS36
		HNRNPM
		ECI2
		HNRNPH1
		ATP5EP2;ATP5E
		SLIRP
		EIF5A;EIF5AL1;EIF5A2
		RPL22
		CAP1
		CLTB
		SDHB
		SRSF7
		GALK1
		UGT2B4
		ANP32A
		G3BP1
		TUBB
		EWSR1
		ACADS
		RPL11
		SF1
		RPL13A;RPL13a;RPL13AP3
		ATOX1
		UQCRH
		CANX
		RPS3
		UQCRFS1;UQCRFS1P1
		PDLIM2
		OCIAD1
		LRPAP1
		S100A8
		RPS23
		CMPK1
		RALY
		MGST1
		RNASET2
		SNX3
		PSME2
		RPL27A
		EZR
		SLC25A6
		NNT
		CHCHD2;CHCHD2P9
		NDUFS6
		ACAT2
		CSTB
		RPS16
		HN1L
		ETFDH
		CES2
		ANG
		WDR1
		TALDO1
		TPP1
		TSTD1
		GPX1
		MAOB
		SDHA
		EPHX2
		ALDOC
		MYL6
		NDUFA2
		HGD
		CDV3
		TPM1
		EEF1D
		GLOD4
		ACADM
		NENF
		ADH5
		COA6
		HYOU1
		EEF1B2
		MTPN
		NDUFA7
		GSTK1
		SF3B2
		DBNL
		HMGB2
		GLUL
		HIST1H1E
		STAU1
		CTH
		SLC9A3R2
		CYB5R3
		POR
		ALDH5A1
		SH3BGRL
		RGN
		CNN3
		TUBB2A
		PTGES3
		FAM120A
		RTN4
		EIF4H
		DPYSL2
		NDUFB4
		SARNP
		GCHFR
		RPN1
		APRT
		ARF1;ARF3
		RPL36AL;RPL36A;RPL36A-HNRNPH2
		FDXR
		CCDC58
		SLC25A3
		NEDD8;NEDD8-MDP1
		AMBP
		SARDH
		EEF1G
		FN1
		RNH1
		EIF4A1
		GALM
		PHB
		CFHR1
		PSMA1
		SPTAN1
		SNX12
		DDAH1
		RPS7
		PCBP2
		SEC31A
		F2
		HIBADH
		RPS2
		VCL
		RHOC;RHOA
		NDUFB10
		MCEE
		EML4
		SERPINC1
		APMAP
		GRN
		ACTR3
		YBX3
		PECR
		DPY30
		PAICS
		ECHDC3
		FUS
		MUT
		Sep-07
		TPD52L2
		CLIC1
		CTSL
		PCMT1
		RPL3
		CNPY3
		HDLBP
		NDRG2
		APOA4
		SNRPC
		ACP1
		HSD11B1
		CRYL1
		PDIA3
		DNAJC8
		PCNP
		CLTA
		SLC25A13
		RPS15A
		EIF5
		PGD
		CRIP1
		MARCKSL1
		DPYSL3
		FAM107B
		SORBS1
		RPLP0;RPLP0P6
		GSTP1
		NNMT
		STMN1
		PDCD5
		PSMA6
		LCP1
		FAM136A
		LRRFIP1
		EIF1;EIF1B
		UBE2N;UBE2NL
		NDUFV2
		CTSZ
		FKBP1A;FKBP12-Exin;FKBP12-Exip2
		RPS27
		SRP14
		NAMPT
		PIPOX
		DNAJB1
		UQCRC1
		CRKL
		Sep-09
		TUBB8
		HSPB6
		RPL10A
		MYDGF
		PSMD9
		PSMA7;PSMA8
		PSMD4
		TYMP
		PLIN3
		CALU
		MCFD2
		RBM3
		DAG1
		DYNLRB1;DYNLRB2
		HMGN1
		ATP1A1;ATP1A3
		SRRM2
		PGLS
		ACOX1
		TXNDC12
		TJP1
		TGM2
		ALYREF
		HIST2H2BE;HIST1H2BB;HIST1H2BO;HIST1H2BJ;HIST3H2BB
		AKR1D1
		FAM114A1
		HP1BP3
		UTS2
		ECI1;DCI
		BTF3
		EPB41L2
		PCBD1
		PLS3
		DDAH2
		DDOST
		COBLL1
		FHL1
		ITGB1
		RAC1;RAC2;RAC3
		PCCB
		MYH9
		CPT2
		ARPC5
		GRPEL1
		THRAP3
		DNASE2
		ENSA
		NONO
		PLA2G12B
		TJP2
		ALAD
		RPL5
		RPL19
		CAPZA1
		AKAP2
		PIN4
		RPS5
		HAAO
		PSAT1
		LAD1
		VASP
		PRDX4
		ATP6V1G1
		CMC2
		NAPRT
		ACTN1
		PF4;PF4V1
		DSTN
		NACA
		H1FX
		RPL15
		CAPZB
		MSRB2
		EEA1
		PSMA2
		CTNND1
		GSR
		GNAI2
		PAK2
		S100A10
		YWHAG
		COL18A1
		CS
		SEC14L2
		IVD
		KIAA1598
		APOE
		CLU
		SNRPA1
		HSDL2
		COX4I1
		PSMA5
		RBP4
		LRRC47
		SNRPD1
		PHPT1
		QPRT
		UBAP2L
		RAP1B;RAP1A
		PHB2
		SSBP1
		MTCH2
		FBLN1
		RAB7A
		HIBCH
		HIST1H3A;H3F3B;H3F3A;HIST2H3A;HIST3H3
		PSMA4
		SNRPN;SNRPB
		LAMTOR5
		UBE2V2
		SET;SETSIP
		CD81
		NDUFA12
		MYL12A;MYL12B
		RAB1A
		UBXN1
		GGT5
		CD59
		SCCPDH
		PDIA5
		LGALS3
		ILF3
		VDAC2
		PIR
		SYNPO
		FDPS
		EIF2S2
		FAHD2A
		ANXA1
		HCLS1
		HNRNPH3
		ELAVL1
		COMT
		GNB2L1
		ALDH1B1
		GNMT
		CCT8
		ATP5C1
		APOC4-APOC2;APOC2
		TFG
		PROSC
		DLST
		CHMP4B
		ZNF207
		TPT1
		SF3A2
		UQCRC2
		MAT2B
		ACIN1
		PCYOX1
		MYLK
		LSP1
		SLC25A5
		C19orf66
		C8orf82
		TOM1
		YWHAQ
		SRSF9
		GLRX5
		VAT1
		FECH
		CDA
		SLC25A11
		NDUFS4
		Sep-02
		LMAN2
		ERP44
		RPS29
		GSTZ1
		CCT2
		CRK
		CFL2
		EIF4G1
		BCKDHA
		HIST1H1D
		GBE1
		ARPC1B
		MCCC2
		RPLP1
		HDGFRP2
		MLLT4
		RPL37A;RPL37AP8
		YWHAB
		SNRNP70
		DDX39B;DDX39A
		DMGDH
		LDHB
		SAMHD1
		SDF2L1
		HLA-A
		TGFB1I1
		TCEA1
		DHRS4;DHRS4L1
		TMA7
		CARKD
		CAND1
		SNAP29
		SORBS2
		SEC23A
		HNRNPDL
		VAPA
		NUDT5
		LRRD1
		PSPC1
		BCLAF1
		WIPF1
		EIF3G
		SUMF2
		STOM
		ARPC3
		PDHA1
		LAMP1
		VTN
		CCS
		Mar-02
		MT-CO2
		PIN1
		TAGLN
		RPN2
		GNB1
		YAP1
		APOD
		CDC42
		XRCC6
		MECP2
		PSMB6
		G3BP2
		TRAP1
		TXNDC17
		SAR1B;DKFZp434B2017
		SFXN1
		CCT4
		SIRT5
		NAP1L4
		UBQLN1
		MCCC1
		CCT3
		HNRNPR
		DEK
		LSM4
		NDUFS5
		RPL39P5;RPL39
		TUBA4A
		TPD52
		IQGAP1
		SERPINB6
		MMAB
		SND1
		CCT5
		RDX
		SERPINB1
		RPS26;RPS26P11
		LMO7
		SEC16A
		LIMA1
		SRSF6
		PLIN2
		CD14
		OSTF1
		PGRMC2
		TCP1
		GAMT
		TOMM70A
		EIF6
		GFER
		PSMA3
		ARPC2
		HEBP2
		SERPINB9
		H6PD
		TTC1
		GLIPR2
		ASGR1
		ANP32B
		FSCN1
		PCCA
		UBE2M
		CBX3
		SERPINH1
		TIMM10
		DARS
		HNRNPA0
		S100A11
		NANS
		EIF4A2
		PRKAR1A
		TRIAP1
		CAPNS1
		MRPL12;SLC25A10
		TRIM28
		SAFB;SAFB2
		PA2G4
		IQGAP2
		ACSL5
		RBM14
		APEH
		CCT6A
		SNRPD3
		NQO2
		RAB5C
		YARS
		KRT7
		CCDC124
		AGFG1
		PSM8;PSMB8
		MBNL1
		PSMB7
		BTF3L4
		COQ6
		AAMDC
		UBE2V1;TMEM189-UBE2V1
		QKI
		PAFAH1B2
		ERH
		TTC38
		ATIC
		ISOC1
		HNMT
		ISOC2
		HIST1H2AC;HIST3H2A;HIST1H2AB
		PPP1R12A
		RPL9
		BOLA2;BOLA2B
		TPM1
		S100A6
		PDCD6IP
		HSD17B8
		DYNC1I2
		CDC37
		GORASP2
		ADRM1
		CCDC50
		PSMB2
		MRPL23
		PFDN2
		COL14A1
		PPP2R1A
		LTA4H
		PRRC2C
		NOLC1
		STX7
		ATP1B1
		NIPSNAP3A
		PRKAR2A
		LIN7C
		ATP5D
		CKAP4
		PSMC2
		COA4
		GSN
		DNPEP
		RSU1
		SERPING1
		APEX1
		ASAH1
		PFKL
		DNPH1
		ETHE1
		SNX2
		AKR7A2
		C1QBP
		CBR4
		PSIP1
		DNAJA2
		MYCBP
		PSMC5
		RTCB
		NIF3L1
		SCARB2
		PSMC6
		KPNB1
		EIF3J
		BIN1
		PSMC1
		AP2B1
		DDX1
		Sep-15
		CAST
		ABCF1
		REEP5
		FUBP3
		HSPA4
		NUMB
		PTPN11
		DAB2
		NDRG1
		MTHFS;ST20-MTHFS
		PGM2
		WBP11
		ACOT13
		SUOX
		CGN
		HDHD3
		LMNB1
		NHP2L1
		RPE
		ATXN2L
		PSMB1
		ACTR2
		ARPC4-TTLL3;ARPC4
		NDUFAF2
		MAPK1IP1L
		GNS
		PSMC4
		TMED9
		KTN1
		TMEM205
		DHX9
		EIF2S3;EIF2S3L
		SNCA
		HN1
		AKAP12
		FIS1
		SNRPA
		MAN2B1
		CDC5L
		MRPS16
		PPA2
		CPPED1
		RHOA
		BCAP31
		RNPEP
		KHDRBS1
		CCT7
		TIMM9
		CTSC
		COPG1
		BDH2
		TOLLIP
		MESDC2
		KATNAL2
		HEL-S-109;NUCB2;Nucb2
		GAR1
		CHTOP
		COX7A2
		FDX1
		STX12
		EHD2
		PSMD1
		NUTF2
		PFDN6
		NIT1
		MFGE8
		EPN1
		PDHB
		OLA1
		ISCU
		SNX1
		ZNF706
		TFAM
		PSMC3
		COPA
		HEXB
		PPP1CB;PPP1CC
		DCTN2
		STIM1
		APOOL
		EMD
		FAM129B
		DIAPH1
		ITIH2
		FAM213A
		USP5
		ADI1
		PSMB4
		EIF1AX;EIF1AY
		HACD3
		CSTF2
		GALT
		C14orf142
		DDI2
		GGCT
		SSR1
		FKBP7
		RAB11A;RAB11B
		MYO1C
		DNAJA1
		ATP5J2-PTCD1;ATP5J2
		PXN
		STMN2
		BUB3
		TCEB2
		ARPC5L
		CPNE3
		HNRNPF
		FBL;FBLL1
		MLEC
		CACYBP
		DYNC1LI2
		TCOF1
		COTL1
		RAB2A
		CUTA
		PEPD
		PQBP1
		SRSF10;FUSIP1
		NID1
		GUSB
		PYGB
		ACTR1A
		ATP5F1
		TOR1AIP1
		WARS
		HMGA1
		Sep-11
		LRP1
		PPP1R14B
		NECAP2
		DPP3
		AASS
		STOML2
		ESYT1
		CST3
		CAPZA2
		PNP
		XRCC5
		NDUFS1
		SDC1
		TMED7-TICAM2;TMED7
		CTSA
		DUT
		FAHD1
		SSB
		ARPP19
		TMED10
		C19orf25
		SYNPO2
		STAT1
		CTNNA1
		DDRGK1
		DENR
		CHCHD3
		FLYWCH2
		RAB1B;RAB1C
		GALE
		COPB2
		ARHGAP1
		ERLIN2;ERLIN1
		SYNCRIP
		SRXN1
		CYC1
		SRI
		SEC13
		CYB5R1
		GSS
		USP14
		BAD
		NPEPPS;NPEPPSL1
		CORO1C
		CDKN1B
		GLRX3
		HSD17B12
		CHMP5
		PRRC2A
		TMOD3
		C15orf38-AP3S2;ARPIN
		SEC22B
		LYPLA1
		ARF4
		CYP27A1
		DNAJB11
		PRPS2;PRPS1
		AIP
		SCRIB
		TAF15
		NAGK
		CNN2
		BGN
		POLDIP3
		MACROD1
		UBE2D2;UBE2D3;UBE2D1;UBE2D4
		UBE2I
		CIAPIN1
		SQSTM1
		CAPN1
		DCN
		SNAPIN
		LRPPRC
		C17orf49;BAP18;RNASEK-C17orf49
		LGMN
		GMFB
		DHRS7
		ARCN1
		ATP2A2
		PAWR
		GNB2;GNB4
		BPHL
		ARL3
		VPS4B
		PDZD11
		AKR1B1
		COPB1
		TUBB6
		DYNLL1;DYNLL2
		PHF5A
		HMGN5
		LSM6
		MRPL50
		IDI1
		HSPG2
		PDXK
		CLIP1
		PSMD2
		MPC2
		AKR7L
		GTF2I
		LIMS1
		MAP1S
		PON2
		PPIL3
		PABPC4
		RDH11
		DFFA
		SHC1
		DYNC1H1
		LMCD1
		UCHL3
		LAMP2
		LONP1
		IGFBP7
		CRELD2
		LGALS3BP
		APOA1BP
		GSTM3
		LSM7
		CMC4
		TFPI
		NUDT9
		ZNF428
		AARS
		EPRS
		ANXA11
		ANXA3
		SF3B6
		ABI1
		PPIL1
		ITGB6
		IRF2BP2
		RBPMS
		CHMP4A
		MBNL1
		ERO1L
		CAMK2D
		USO1
		OSTC
		BOLA1
		GTF2F1
		TAX1BP3
		SRRM1
		MOGS
		ECHDC1
		DPP4
		CWC15
		SRSF11
		FERMT2
		CCDC6
		HNRNPH2
		MTIF3
		FIP1L1
		IDH3A
		C11orf98
		LACTB
		SUCLA2
		CNPY4
		KIF5B
		BSG
		QARS
		PSMB10
		PDCD4
		H2AFY
		PALLD
		TUBA1A;TUBA3C;TUBA3E
		RBMS1
		DPP7
		KRT19
		GCSH
		RAB10
		RCN3
		TSC22D4
		NUP98
		COL5A1
		CRYM
		EIF3A
		HCFC1
		ATG3
		COPZ1
		RPA3
		LPA
		SNRPE
		CSRP2
		MAOA
		GARS
		U2AF1
		CISD1
		YWHAH
		SLC25A1
		PICALM
		AGMAT
		PURA
		SLC25A20
		HPGD
		ORM2
		GGH
		NDUFB6
		UBE2L6
		HMGB3
		BAG3
		SHROOM3
		HLA-C;HLA-B;HLA-H
		CLIC4
		HBA2
		LMAN1
		CNN1
		MRPL41
		SH3BGRL3
		COL1A1
		ABCD3
		FAM21A;FAM21C
		DHCR7
		PICALM
		LEMD2
		MAVS
		BCL2L13
		COL1A2
		H2AFV;H2AFZ
		CISD2
		SF3B1
		SLC39A14
		NUDC
		PDLIM3
		PTRF
		ARSA
		THYN1
		SQRDL
		YTHDF3
		SORBS3
		TNS3
		APOL2
		ATP6V1B2
		HNRNPUL2-BSCL2;HNRNPUL2
		PAFAH1B3
		OTUB1
		MAP7
		RBP1
		MRPL13
		NASP
		PABPN1
		CORO1B
		CLINT1
		CD2AP
		RAB14
		HLA-DRB1;HLA-DRB5
		MRPL40
		FBN1
		HOGA1
		C11orf58;SMAP
		RANBP3
		NUDT21
		ALAS1
		CMC1
		TIMM44
		SFN
		MRPS31
		MVP
		GART
		CREG1
		IMPDH2
		PKP2
		STARD10
		NHP2
		SNX5
		PPP1R2;PPP1R2P3
		MAT2A
		TGFBI
		PITPNB
		SSR4
		PALM
		C7
		TPR
		POLR2M
		CAPN2
		GRB2
		WASF2
		RNF213
		DUSP3
		TCEB1
		DBT
		LYPLA2
		NOP2
		SPRYD4
		WASL
		LAMC1
		ILF2
		ARFGAP2
		SEC24C
		TCERG1
		SNX18
		ACLY
		MRPS7
		LHPP
		MRPL54
		PPT1
		PACSIN2
		TACC1
		PLEKHO2
		OGDH
		CIRBP
		OCIAD2
		IGKV3D-20
		CKB
		PNN
		DDX19A;DDX19B
		RAB6A;RAB6B
		TMED2
		PSMD7
		TXNRD1
		ICAM1
		STT3A
		KYNU
		CPOX
		HPRT1
		EIF3I
		FBLN5
		SPTBN2
		CAPG
		DNAJA3
		VPS35
		TPM3
		IGFBP2
		MAP1B
		ARFIP1
		KRAS;NRAS;HRAS
		MTAP
		SNW1
		ARSB
		ADK
		FARP1
		ADAR
		CYB5B
		RARS
		TXLNA
		ZFYVE19
		VPS29
		GMPPA
		EPS15
		NECAP1
		RMDN1
		MRPL17
		RNPS1
		CD44
		AP2A1
		BANF1
		FBLN1
		SARS
		PSMB3
		GLB1
		GPX4
		SAR1A
		NUP50
		AIMP2
		SLC25A37
		SVIL
		FKBP11
		GRSF1
		PRCP
		TARDBP
		PSMD3
		FKBP10
		LACTB2
		COL4A1
		ACSF2
		SH3GLB1
		AAK1
		NUP153
		POFUT1
		PRCC
		RAB18
		FKBP5
		PLEC
		ATP6V1E1
		EIF4EBP1
		DLAT
		IGFBP3
		CBX5
		FAM195B
		RBM39
		TPM4
		FABP3
		ARL8B;ARL8A
		CTNNA2
		FXR1;FMR1;FXR2
		SRA1
		SDF4
		ME1
		OXSM
		NDUFS3
		PPP1R7
		PSMB5
		MRPL34
		RAE1
		ZC3H4
		TMEM263
		LNP
		PPL
		TMX1
		BPNT1
		C1R
		NES
		IGF2
		COL3A1
		ANXA7
		KLC4
		KARS
		MRPL49
		MFAP1
		CLNS1A
		EFHC1
		CCAR2
		ILVBL
		MDK
		SULT1A4;SULT1A3
		GM2A
		ERLEC1
		CAP1
		SP100
		PLD3
		EEF1E1;EEF1E1-BLOC1S5
		ATP5L
		ENO2
		PRSS1;PRSS3P2;PRSS2
		ADD1
		FABP5
		EGFR
		GPNMB
		GDI1
		C1orf123
		EFEMP1
		UFD1L
		GADD45GIP1
		AP2M1
		RUVBL2
		VDAC3
		UBFD1
		UFC1
		FBLIM1
		CDC42EP4
		YIF1A
		CHCHD6
		RPA2
		C14orf166
		KCTD12
		LGALS2
		CGNL1
		EIF4EBP2
		SIAE
		KIAA1217
		SUPV3L1
		WASH3P;WASH2P;WASH6P;WASH1;WASH4P
		ZC3H15
		EPB41L3
		SPAG17
		JCHAIN;IGJ
		TPPP3
		NUFIP2
		PEA15
		VTA1
		PPP2CA;PPP2CB
		LETM1
		SPCS2
		ACYP2
		NAPG
		SRP19
		UGGT1
		PRPF19
		SART1
		DNM2
		GPHN
		YTHDF2
		ITGAV
		PSMD14
		PLIN4
		PFKP
		CRISPLD2
		ERGIC1
		TGOLN2
		SF3A1
		SH3GL1
		CCT6B
		MRPL46
		OGN
		COL6A3
		ATPIF1
		CTNNB1
		IGF2R
		LSM2
		ITPA
		ATP6V1A
		PCYT1A;PCYT1B
		CREB1
		NUP62
		VARS
		LRRFIP2
		PFN2
		UGP2
		ILK
		PDXDC1
		LMNB2
		PUF60
		MAPK1
		CTSH
		C11orf96
		SKP1
		SCRN1
		ALCAM
		P4HA2
		AHCYL2;AHCYL1
		NAGA
		SLAIN2
		PDLIM4
		DSG2
		HSPB7;DKFZp779D0968
		BCO2
		STRAP
		COL4A2
		PRKRA
		PPP2R4;DKFZp781M17165
		ARRB1
		GNPNAT1
		SPARC
		EIF1AD
		VBP1
		IGFBP4
		TPD52L1
		EIF3K
		EIF3B
		MYOF
		TMEM43
		RAD23A
		PDCD6
		CSDE1
		KRT1
		NSDHL
		BAIAP2L1
		PURB
		MBLL;MBNL2
		CCDC86
		SNRPG;SNRPGP15
		HSP90AB2P
		GFPT1
		TRA2B
		SUGT1
		DTYMK
		PBDC1
		ARL6IP5
		GMPS
		TM9SF3
		AP1B1
		SH3KBP1
		NUP35
		YLPM1
		HUWE1
		MAX
		UPF1
		TRMT112
		CHCHD10
		CHORDC1
		SBDS
		CENPV
		MTFR1L
		C9orf142
		PSMD8
		IARS2
		PDDC1
		SEPHS1
		DDX3X;DDX3Y
		RCC1
		EIF3D
		DAP
		SELM
		ACP2
		ARFGAP3
		SPG20
		TMEM33
		AKT1S1
		FARSA
		EIF3L
		MRPS23
		ALDH18A1
		RAB2B
		PRPF3
		SMARCC2
		DDX5
		SERPINF1
		FKBP9
		BAG2
		CSE1L
		SERPINE2
		WDR61
		TP53I3
		FARSB
		SPOP
		GSTM5
		GSTM1;GSTM4
		MAPRE1
		PDLIM7
		IMPA1
		CRYAB
		MYL3
		AGR2
		C1orf198
		SAA1
		SDCBP
		SEC61B
		EHD1
		FHL3
		HDGFRP3
		PAFAH1B1
		TIMP1
		NAP1L1
		CYB5R2
		PARVA
		SYPL1
		RAB21
		PDHX
		ACBD3
		PMPCB
		GPX8
		G6PD
		XPNPEP1
		BLVRA
		LAMTOR3
		FHL2
		HLA-A;HLA-C
		RUVBL1
		PPP2R2A;PPP2R2B;PPP2R2D
		RPRD1B
		AGA
		SAE1
		LBH
		NDUFA9
		TPM2
		BPGM
		SNCG
		GNPDA1;GNPDA2
		SDHAF4
		DDX6
		SF3B4
		ECM1
		RRAS2;RRAS
		RNF114
		GLG1
		MAP2K2;MAP2K1
		SRM
		TUBB3
		SCAMP2
		ADSS
		RBBP4
		PPP5C
		HSPH1
		KLC1;KLC2
		GUK1
		NELFE
		IPO5;RANBP6
		HTRA2
		EIF3F
		CAPRIN1
		ERAP1
		PARP1
		DSP
		ISYNA1
		REXO2
		IST1
		ARL1
		IGFBP5
		HSPA8
		DAZAP1
		FRZB
		ARFGAP1
		SF3B3
		CTBP1;CTBP2
		LSM3
		CPNE1
		NCK1
		BLOC1S3
		SCAMP3
		TMSB15B;TMSB15A
		GIGYF2
		MAP7D1
		LZTFL1
		UBE2K
		STAT3
		SRRT
		NXN
		RBBP7
		SCYL1
		OPTN
		RAB11FIP1
		MARS
		GTF2F2
		NFS1
		MYL9
		DLG1
		CRTC1
		GOLGA3
		HNRNPDL
		TUBB4A
		SMARCE1
		COL6A1
		HTRA1
		UBA2
		FAM177A1
		RBM10
		HK1
		DBN1
		DES
		CA8
		ACOT9
		STK26;STK25;STK24
		CD2BP2
		IPO7
		GOPC
		NUDCD2
		NOMO3;NOMO1;NOMO2
		SNRPF
		PCNA
		KIAA1522
		NARS
		AP3D1
		COPS3
		CPSF6
		PGM3
		TFPI2
		LSM8
		MRPS28
		PSMD5
		ATP1B3
		COPS8
		TFRC
		DNM1L
		PEF1
		IRF2BPL
		GPKOW
		NMT1
		ENAH
		TRIP10
		MSI2
